# Supplementary material for: Induction of AHR Signaling in Response to the Indolimine Class of Microbial Stress Metabolites
Source: Metabolites. 2023 Aug 31;13(9):985. doi: 10.3390/metabo13090985 (PMC10535990; doi:10.3390/metabo13090985)
Supplement: Supplementary file 1 [file metabolites-13-00985-s001.zip]

Archive with 1 entries (1 files):
- metabolites-2570071-supplementary.pdf
